# Supplementary material for: A Metastasis-Related lncRNA Signature Correlates With the Prognosis in Clear Cell Renal Cell Carcinoma
Source: Front Oncol. 2021 Jun 3;11:692535. doi: 10.3389/fonc.2021.692535 (PMC8209488; doi:10.3389/fonc.2021.692535)
Supplement: Supplementary file 3 [file Table_3.xlsx]

## Sheet: DEGs
The identification of differentiation expressed genes
ID	symbol	P.Value	t	B	logFC
17020059	GSTA2	1.19e-05	5.21192	3.29191	3.93972
16712168	CUBN	8.22e-06	5.33998	3.62825	3.87132
16816579	ACSM2A	1.85e-05	5.05746	2.8861	3.80342
16982699	SLC6A19	1.09e-07	6.86867	7.56847	3.77755
17020069	GSTA1	1.44e-06	5.94952	5.22128	3.61618
16965484	GBA3	9.29e-07	6.10505	5.62411	3.56531
17109326	TMEM27	4.22e-05	4.76818	2.12714	3.49306
17109301	ACE2	3.43e-05	4.84078	2.31736	3.43637
16759782	SLC6A13	2.45e-06	5.76357	4.73733	3.33908
16904827	LRP2	0.000166	4.28377	0.86702	3.2883
16769088	SLC5A8	8.87e-06	5.31354	3.55883	3.25657
16800962	SLC27A2	2.32e-05	4.97812	2.67773	3.14231
16983765	NPR3	6.25e-07	6.24517	5.98532	3.11859
16722278	SPON1	6.66e-06	5.41362	3.82153	3.10251
16942450	ADAMTS9-AS1	1.94e-05	5.04081	2.84236	3.09038
16867057	C19orf77	1.72e-05	5.08217	2.951	2.99669
16686745	CYP4A11	3.45e-05	4.83805	2.31021	2.99435
16995155	AGXT2	2.8e-06	5.7165	4.61449	2.97461
16915182	PCK1	6.12e-05	4.63706	1.78426	2.88563
17025323	SLC22A2	4.03e-05	4.78416	2.16899	2.84806
16714581	SLC16A9	1.43e-08	7.61569	9.40181	2.8394
16716403	SLC16A12	3.42e-05	4.84178	2.31998	2.82804
16986566	BHMT	0.000151	4.3179	0.95508	2.82425
16775844	CLDN10	1.75e-05	5.07638	2.93581	2.79345
17062378	SLC13A1	5.09e-06	5.50772	4.06829	2.78968
16666448	GIPC2	1.26e-05	5.19178	3.23899	2.77636
16931716	MIOX	2.56e-05	4.9423	2.58368	2.7477
17005473	SCGN	0.000704	3.7645	-0.45126	2.74205
17005493	SLC17A4	0.0013	3.53667	-1.01269	2.72519
16845278	LOC388387	2.73e-06	5.72612	4.63959	2.71927
16832104	SLC47A1	0.000272	4.10874	0.41779	2.71213
17044862	AQP1	1.67e-08	7.55754	9.26189	2.69824
16706906	C10orf116	9.21e-06	5.30048	3.52452	2.65162
16714348	A1CF	0.000279	4.09909	0.39313	2.64601
16752602	SLC39A5	2.23e-06	5.79616	4.82231	2.64088
16723062	BBOX1	2.98e-05	4.89029	2.44722	2.61119
17052425	MGAM	5.27e-05	4.68998	1.92253	2.60576
16738646	GLYAT	0.000178	4.25961	0.80478	2.60437
16943656	HHLA2	5.57e-05	4.67051	1.87165	2.60045
16669347	HAO2	1.32e-06	5.98082	5.3025	2.58943
16780822	SLC10A2	6.23e-06	5.43692	3.88266	2.5863
16820157	HSD11B2	1.55e-06	5.92525	5.15824	2.5843
17092992	LRRC19	3.47e-06	5.64152	4.41857	2.57092
16907812	ACADL	1.37e-05	5.16103	3.15821	2.5668
16884050	SULT1C4	0.000339	4.02894	0.21445	2.55948
16993980	SLC6A3	0.00162	3.45499	-1.21075	2.55618
17096640	ALDOB	0.00263	3.27182	-1.64777	2.50195
16998551	SLCO4C1	0.000955	3.65229	-0.72934	2.48887
16726533	SLC22A11	2.79e-05	4.91278	2.50622	2.45126
16834525	G6PC	6.09e-05	4.6393	1.79012	2.44956
16863287	FOSB	0.000395	3.97393	0.07488	2.43226
17019935	PKHD1	0.000187	4.24135	0.75777	2.43204
16709739	EMX2	5.5e-06	5.48026	3.99631	2.42393
16736773	SLC5A12	0.00392	3.11821	-2.00586	2.42283
16997537	DMGDH	1.08e-05	5.24414	3.37653	2.41766
16673731	FMO1	7.9e-05	4.54763	1.55103	2.40984
16820702	CLEC18C	1.58e-05	5.11255	3.03083	2.40216
16917373	FLRT3	0.000139	4.3479	1.03261	2.37408
16809549	WDR72	3.78e-05	4.80681	2.22833	2.37023
16682016	AGMAT	9.25e-05	4.49198	1.40622	2.35837
16804268	SLC28A1	0.000891	3.67791	-0.66611	2.26337
16819909	CES3	0.000365	4.00268	0.14775	2.25992
16976029	KDR	3.32e-05	4.85148	2.34542	2.24964
17019698	RCAN2	3.52e-07	6.44909	6.50771	2.24544
16878081	KHK	7.31e-05	4.57477	1.62175	2.23611
16929368	SLC5A1	0.000122	4.39349	1.1506	2.21885
16673713	FMO2	9.33e-05	4.48861	1.39747	2.21658
16829728	ASPA	0.00233	3.31823	-1.53801	2.21198
17016316	SLC17A3	0.00281	3.24726	-1.70557	2.21108
16824639	ACSM2B	0.000531	3.86683	-0.19528	2.2104
16779958	EDNRB	0.000181	4.25397	0.79025	2.18518
16922759	KCNJ15	0.00022	4.18465	0.61211	2.16181
17094766	TRPM3	2.39e-05	4.96756	2.65	2.15932
17016300	SLC17A1	0.00288	3.23704	-1.72955	2.15373
16986072	TMEM174	9.82e-06	5.27783	3.46504	2.14722
16887118	LOC100506134	0.00204	3.36951	-1.41595	2.13899
17006745	APOM	6.76e-06	5.40863	3.80843	2.13832
16950304	EGOT	0.000155	4.30983	0.93427	2.13073
16734016	CDHR5	8.78e-05	4.51016	1.4535	2.11544
16754269	TRHDE	5.48e-05	4.67631	1.88679	2.1151
17009736	TINAG	0.000379	3.98942	0.11412	2.11411
16719506	CLRN3	0.0017	3.43769	-1.25245	2.08401
16691627	HMGCS2	0.00465	3.05213	-2.15731	2.08365
16928258	UPB1	7.1e-05	4.58495	1.64831	2.06994
16855629	RNF152	6.23e-06	5.43697	3.88277	2.05888
16989568	NPY6R	0.0109	2.70799	-2.91761	2.04991
16827735	LOC400541	0.000207	4.2062	0.66741	2.04966
16726549	SLC22A12	1.04e-05	5.25903	3.41565	2.04797
16739655	SLC22A6	8.35e-05	4.52779	1.49939	2.04478
16996146	ESM1	0.000481	3.90336	-0.10338	2.04149
17000168	CXCL14	6.24e-05	4.63042	1.76694	2.03242
16854594	FAM59A	8.96e-06	5.30977	3.54893	2.02929
17057736	DDC	0.000128	4.3769	1.10764	2.02364
16743816	PDGFD	0.000195	4.22732	0.7217	2.0224
17027882	ANKS4B	1.29e-05	5.18218	3.21377	2.0162
17030705	KL	1.29e-05	5.18218	3.21377	2.0162
17033412	SLC6A18	1.29e-05	5.18218	3.21377	2.0162
17035503	ABCG2	1.29e-05	5.18218	3.21377	2.0162
17038205	QRFPR	1.29e-05	5.18218	3.21377	2.0162
17040800	SLC4A4	1.29e-05	5.18218	3.21377	2.0162
16816670	ABP1	7.39e-05	4.57103	1.61201	2.00918
16773919	FOS	1.1e-05	5.23709	3.35802	2.00701
16982717	ERBB3	1.48e-05	5.13365	3.08627	2.00645
16977868	PABPC4L	7.95e-05	4.5454	1.54523	2.00284
16979468	SLC3A1	9.75e-05	4.47334	1.35778	1.99788
16967631	IMPA2	0.000199	4.22021	0.7034	1.98909
17053436	PHYHIPL	1.92e-05	5.04309	2.84834	1.98078
16786587	LOC100422737	2.32e-05	4.97806	2.67757	1.97391
16752397	CLEC18B	5.15e-05	4.69789	1.94322	1.96362
16979825	HNF4A	3.94e-05	4.79217	2.18997	1.95768
16879601	CREB3L3	2.34e-05	4.97436	2.66784	1.95373
16851026	OGDHL	3.74e-06	5.61541	4.35027	1.94351
16705130	PTPRB	1.72e-05	5.08122	2.94851	1.93571
17022231	SLC7A9	0.000128	4.37711	1.10818	1.9356
16828272	SEMA3D	3.8e-05	4.80508	2.2238	1.92915
16914042	CLEC18A	2.13e-05	5.00769	2.75537	1.92895
16857093	EMCN	0.00115	3.58503	-0.8946	1.91457
16714170	NAT8B	2.06e-08	7.47906	9.07225	1.90468
16767422	ABO	1.94e-05	5.03934	2.83851	1.89281
16871161	MYCT1	6.15e-05	4.63581	1.78101	1.89243
17059355	BHMT2	0.000353	4.01467	0.17818	1.87851
16820655	RBP7	6.41e-05	4.62131	1.74314	1.87537
16978354	NOSTRIN	6.71e-05	4.60483	1.70016	1.87163
16899048	PDZK1P1	7.34e-06	5.37964	3.73236	1.87065
17099466	RBP5	0.000483	3.90188	-0.10709	1.86901
17013851	ALDH6A1	4.7e-05	4.73027	2.02791	1.86714
16986552	C7orf10	0.000172	4.27287	0.83893	1.86588
16658752	SLCO2A1	0.000122	4.3925	1.14804	1.8657
16887194	KCNJ16	1.69e-05	5.08776	2.9657	1.85394
16692197	ENPP5	0.000581	3.83452	-0.27634	1.85212
16692371	LHFPL3-AS2	0.000581	3.83452	-0.27634	1.85212
16760736	PLVAP	5.62e-05	4.66722	1.86304	1.85081
16794632	CYP2J2	2.02e-07	6.64733	7.01141	1.84164
17045425	FAT4	1.77e-07	6.69496	7.13178	1.84091
16959386	ENPEP	0.000562	3.8465	-0.24629	1.83711
16837382	EXOC3L2	0.00369	3.14231	-1.95023	1.83425
17019689	MAPT	1.6e-05	5.10744	3.0174	1.81749
17061415	ACAA2	0.00157	3.46874	-1.17753	1.81682
16870193	EHHADH	0.000237	4.15774	0.54312	1.81346
16687914	ALPL	0.0292	2.28744	-3.77022	1.81177
16970465	PLG	1.85e-05	5.05664	2.88395	1.81044
16969766	CHRM3-AS1	0.0007	3.76657	-0.44612	1.81008
16873247	GATM	3.39e-05	4.84444	2.32697	1.80845
16835016	DPYS	0.000261	4.12284	0.45381	1.80823
16855184	STXBP1	3.37e-06	5.65188	4.44565	1.80664
16962277	KCNJ3	4.5e-06	5.55091	4.18143	1.79668
16660436	ENPP3	0.00443	3.07048	-2.11543	1.79012
17014459	CYB5A	0.00673	2.90536	-2.48767	1.78819
16701023	HLF	5.3e-05	4.68814	1.91772	1.78297
16808665	SDPR	0.000321	4.049	0.26545	1.77449
17080000	MME	0.000373	3.99452	0.12705	1.77448
17089371	SLC5A10	4.17e-06	5.57704	4.24984	1.77436
16886656	ACY3	0.00333	3.18161	-1.85905	1.7715
17012598	TMEM150C	0.0155	2.56148	-3.22505	1.77092
16855973	C1orf210	9.81e-06	5.27828	3.46623	1.7699
16836260	TIMP3	7.18e-06	5.38722	3.75226	1.76714
16906615	ACSM5	0.00074	3.7461	-0.49706	1.76514
16947173	IL17RB	0.00245	3.29907	-1.58341	1.75755
16831984	FREM2	0.000151	4.31784	0.95495	1.74667
16741130	TLL1	0.00024	4.15397	0.53347	1.74438
16977378	TMEM204	0.000143	4.33783	1.00657	1.74244
16686111	TMEM88	5.59e-05	4.66939	1.86872	1.73613
16929442	MAP7	8.31e-05	4.52971	1.50438	1.73297
16816563	EGR1	0.000529	3.86847	-0.19116	1.73223
16941871	FTCD	0.000311	4.06044	0.29457	1.72918
16774130	ACMSD	6.11e-05	4.63775	1.78607	1.72825
16972198	CYYR1	0.000106	4.44515	1.28457	1.72708
16814738	SEMA6A	8.55e-05	4.51975	1.47844	1.71784
16830778	UGT2A3	0.000105	4.44594	1.28662	1.7129
17024053	RAMP2	0.000131	4.36876	1.08658	1.70896
16989736	TM4SF5	2.79e-05	4.91281	2.50629	1.70761
16926610	CDH13	0.000144	4.33417	0.99712	1.69958
16885897	LYG1	0.0057	2.9712	-2.34054	1.69778
16924592	UGT2B7	3.16e-05	4.86913	2.39171	1.69564
16999083	ITGA8	7.52e-05	4.56479	1.59574	1.68832
16982444	ADCY5	0.0121	2.66796	-3.00263	1.67468
16834436	BTNL9	8.5e-05	4.52162	1.48333	1.67344
16829874	LIFR	6.25e-05	4.63008	1.76604	1.67217
16821377	PPAP2A	0.000176	4.26447	0.81729	1.66861
16900998	FLT1	0.0025	3.29104	-1.60241	1.6676
16967348	FUT6	0.000872	3.68567	-0.64693	1.66553
16712086	MIA2	7.42e-05	4.5697	1.60855	1.66015
16958201	FZD4	4.88e-05	4.71723	1.99379	1.65307
16976546	DOC2A	0.0119	2.67414	-2.98956	1.65065
16993574	ZNF711	0.000203	4.21359	0.6864	1.63844
16995500	TEK	0.000353	4.01454	0.17787	1.63766
16996234	OR2T10	4.3e-05	4.76133	2.1092	1.63314
16777715	EDN1	0.000106	4.44283	1.27855	1.63168
16867558	ELTD1	9.08e-05	4.49853	1.42325	1.62473
16783662	FRAS1	0.000253	4.1338	0.48183	1.60154
16743091	RORC	4.73e-06	5.53353	4.13591	1.6001
16825602	ABCC6P2	0.000769	3.732	-0.5321	1.59888
17105163	ELOVL7	2.56e-05	4.94344	2.58667	1.59337
17084130	STK32B	0.000193	4.23069	0.73035	1.58995
16701620	HEY2	0.000606	3.81932	-0.3144	1.58308
17004903	FAM196B	0.00412	3.09945	-2.04902	1.58168
16688799	MAOB	0.000964	3.64878	-0.738	1.5764
16968122	BCL6B	1.4e-05	5.15321	3.13766	1.57499
16693222	CD34	5.9e-05	4.65002	1.81811	1.57157
16824120	RN5S426	0.000808	3.71371	-0.5775	1.56868
16996564	NAT8	8.08e-05	4.53931	1.52936	1.56681
16964597	CX3CL1	1.21e-06	6.01107	5.38091	1.55962
17012304	NTN4	0.000281	4.09736	0.38873	1.55688
17002667	VIL1	9.9e-05	4.46781	1.34341	1.55683
17110289	MUC20	0.0012	3.56718	-0.93826	1.55099
16830284	EFNB2	1.86e-05	5.05504	2.87975	1.54956
16698801	VWF	0.00014	4.34585	1.02731	1.54778
16826455	PAIP2B	0.00018	4.25564	0.79457	1.54357
16899043	RAMP3	4.94e-07	6.32855	6.19942	1.53127
16819484	ACADSB	4.03e-05	4.78364	2.16764	1.5304
16768738	SLC22A24	0.00109	3.60388	-0.84841	1.52982
16890891	GLYATL1	0.000103	4.45433	1.3084	1.52681
16949839	CDH5	0.00104	3.6222	-0.80342	1.52453
16780859	BCL2	0.000274	4.10575	0.41013	1.52107
16760257	LOC100129233	0.00141	3.50706	-1.0847	1.52041
16898903	GBP5	5.46e-05	4.67776	1.89059	1.51419
17045787	IGHV3-72	3.94e-05	4.79235	2.19045	1.51182
16710245	CXorf22	3.29e-06	5.66063	4.46852	1.51154
16739699	C1S	0.00125	3.55128	-0.97709	1.5097
16725019	IGKV4-1	5.33e-07	6.30215	6.1317	1.50809
16819794	IGLV3-25	0.000167	4.28328	0.86576	1.50311
16855673	F13A1	0.000243	4.14924	0.52135	1.50026
17118138	MT1CP	0.00226	-3.3302	-1.50959	-1.50258
16689400	GPRC5A	0.00218	-3.34401	-1.47675	-1.51066
16797599	IGHG1	0.0175	-2.50973	-3.33108	-1.51384
17102433	IGHA2	0.00252	-3.28941	-1.60626	-1.52786
16747678	SLC7A5	0.000383	-3.98521	0.10346	-1.53431
16882710	C1R	0.01	-2.74376	-2.84099	-1.53859
16927790	L1CAM	0.0056	-2.97877	-2.32352	-1.54584
17015331	IGKV1D-33	0.000476	-3.9068	-0.09469	-1.55392
16819244	KDELR3	5.94e-05	-4.64801	1.81287	-1.56038
16748529	TREM1	0.00185	-3.40524	-1.33044	-1.56478
16797603	RARRES1	0.00477	-3.04202	-2.18034	-1.57771
16797336	IGJ	0.0107	-2.71728	-2.89776	-1.60065
16829085	HIST1H2BC	0.00856	-2.80825	-2.70136	-1.6101
16760691	SNAR-C1	1.66e-05	-5.09366	2.98118	-1.61027
17115271	IGF2BP2	0.015	-2.57642	-3.19418	-1.62218
16882726	VSIG4	0.00216	-3.34805	-1.46713	-1.6275
16930066	ANKRD22	8.22e-07	-6.14849	5.7363	-1.6434
17019056	IGHA1	0.00542	-2.99115	-2.29562	-1.64995
16960922	GFPT2	0.000991	-3.63861	-0.76305	-1.6502
16976644	MT1X	0.0272	-2.31964	-3.70833	-1.65274
17005582	CD44	4.62e-05	-4.73606	2.04306	-1.65542
16863715	IGKV1-12	0.00152	-3.47976	-1.15088	-1.6609
16863719	SNAR-B1	0.00152	-3.47976	-1.15088	-1.6609
16962333	DCBLD2	0.000777	-3.72827	-0.54138	-1.66104
17111711	TGFBI	0.000543	-3.85897	-0.215	-1.66776
16716341	RAB27B	0.000746	-3.74336	-0.50389	-1.68925
16797583	IGLV2-18	0.0032	-3.19747	-1.82211	-1.69693
17003924	ADAM12	0.0003	-4.07368	0.3283	-1.69879
16819264	LIF	0.00101	-3.63247	-0.77816	-1.70888
16723614	MMP12	5.7e-05	-4.66218	1.84988	-1.7128
16900124	IGHM	0.0016	-3.46038	-1.19773	-1.72442
16874508	SCN3A	0.00245	-3.30016	-1.58083	-1.72885
16874510	SEMA3C	0.00245	-3.30016	-1.58083	-1.72885
16956714	IGHV1OR15-9	0.000846	-3.69703	-0.61882	-1.72907
16989496	IGKC	0.000486	-3.89894	-0.1145	-1.73206
16852463	THBS2	1.66e-05	-5.09459	2.98365	-1.73691
16927810	IGHV4-34	0.00497	-3.0255	-2.21789	-1.74994
16719417	CHRDL1	0.000947	-3.6555	-0.72144	-1.75105
16933760	IBSP	0.0012	-3.56753	-0.93739	-1.75964
16743751	AQP9	0.00689	-2.89592	-2.50863	-1.77109
16797403	IGLV2-11	0.0153	-2.56883	-3.20988	-1.77239
16904514	NEFL	0.000683	-3.77541	-0.42409	-1.77255
17059119	IL6	0.000363	-4.00453	0.15246	-1.78034
16805822	RNASE2	3.34e-06	-5.65494	4.45364	-1.78062
16900166	GGTLC2	0.0012	-3.56661	-0.93966	-1.80481
17025844	ADAM6	0.00299	-3.223	-1.76245	-1.80662
16797520	EFNA5	0.00608	-2.94565	-2.39786	-1.82504
17113346	SLC34A2	0.017	-2.5224	-3.30526	-1.83423
16797371	IGKV2D-40	0.0206	-2.4416	-3.46855	-1.83779
16968653	IGKV3D-7	0.000144	-4.33622	1.00242	-1.84029
16801473	IL2RA	0.00172	-3.43227	-1.26549	-1.86613
16927821	IGKV1D-27	0.00499	-3.02439	-2.2204	-1.87477
17075589	MFI2	0.0153	-2.56703	-3.21361	-1.87662
17044177	PDE10A	0.00205	-3.3667	-1.42267	-1.87857
16781610	LOC100294406	2.32e-05	-4.97742	2.67588	-1.9052
16927785	IGHG3	0.00393	-3.11776	-2.00691	-1.91544
16797440	HGF	0.00124	-3.555	-0.96801	-1.93668
16998682	SRPX2	0.000569	-3.84232	-0.25678	-1.94023
16965606	IGLV3-19	0.0164	-2.53936	-3.27055	-1.94746
16882718	IGHV3-49	0.000848	-3.69619	-0.6209	-1.95151
16900180	IGKV2D-28	0.000145	-4.33173	0.99083	-1.95923
16711501	IGHV1-3	6.33e-06	-5.43168	3.86889	-1.97924
16882744	IGKV2-40	0.00431	-3.08133	-2.09059	-1.98291
16963428	PSAT1	2.73e-06	-5.72634	4.64019	-2.00595
16882555	IGFBP1	0.000172	-4.27262	0.8383	-2.04768
16900162	TFPI2	0.00141	-3.50903	-1.07991	-2.05019
17025523	IGKV1D-16	0.00016	-4.29831	0.90454	-2.05184
16882707	IGKV1-37	0.000644	-3.7968	-0.3707	-2.05248
16797498	IGKV1-16	0.000468	-3.91288	-0.07939	-2.06357
17059165	LOC644704	0.00115	-3.58348	-0.89839	-2.06617
17105332	IGHV3-15	8.99e-05	-4.50182	1.43182	-2.06683
16927806	MOCOS	0.000468	-3.91302	-0.07903	-2.08802
16797559	PLTP	0.00044	-3.93548	-0.02234	-2.09606
16797389	KRT19	0.00849	-2.81174	-2.69377	-2.11119
16797415	CDCP1	0.00269	-3.26437	-1.66531	-2.11231
16882740	SNAR-E	0.000848	-3.69621	-0.62085	-2.12256
16797444	HIST1H2BG	0.000352	-4.01611	0.18185	-2.13153
16900178	IGLV1-44	0.00067	-3.78222	-0.4071	-2.13294
17086193	PPP1R1A	0.000159	-4.3003	0.90966	-2.15714
17045838	IGKV1D-39	0.00311	-3.20794	-1.79767	-2.158
17059828	IGHG4	0.000447	-3.92991	-0.03642	-2.19138
16882770	IGK@	0.000281	-4.09695	0.38767	-2.20129
16882723	ADAMDEC1	0.00033	-4.03921	0.24054	-2.21411
16900132	IGLC2	0.000521	-3.87378	-0.1778	-2.21535
17094598	IGKV2D-24	0.000667	-3.78431	-0.40188	-2.2192
16900156	IGKV3D-15	0.000992	-3.63841	-0.76355	-2.2266
16797479	HLA-DRB5	0.00281	-3.24701	-1.70614	-2.23458
16852008	HLA-DRB1	3.29e-07	-6.47386	6.57089	-2.24452
16919703	STEAP3	9.53e-06	-5.28852	3.49313	-2.24555
16844775	IGHV3-20	0.000119	-4.4042	1.17836	-2.24891
16952769	LOC100652886	0.000129	-4.37344	1.09867	-2.24998
16873645	IGLV3-1	0.000794	-3.72021	-0.56138	-2.2527
16797504	IGLC7	0.00379	-3.13211	-1.97381	-2.25913
17016390	CLMP	2.5e-05	-4.95107	2.60669	-2.27767
16927858	IGKV1-6	0.000494	-3.89324	-0.12884	-2.29868
16765625	IGKV3-15	0.00126	-3.54873	-0.98331	-2.32891
16882720	SLPI	0.00108	-3.6086	-0.83683	-2.3861
16797353	IGKV2-24	0.000474	-3.9085	-0.09043	-2.39731
16900096	IGHV4-31	0.00202	-3.37201	-1.40999	-2.40358
16797563	IGKV3D-11	0.000778	-3.72769	-0.54281	-2.41572
17066961	IGLV1-40	8.59e-06	-5.32485	3.58851	-2.42253
16927853	F3	0.000395	-3.97395	0.07493	-2.42642
16882759	IGHV1-18	0.000208	-4.20422	0.66233	-2.42833
16882774	RNU5A-8P	0.00025	-4.1393	0.4959	-2.45561
17017885	IGKV1-5	0.0197	-2.46054	-3.43058	-2.54606
