# Supplementary material for: A Metastasis-Related lncRNA Signature Correlates With the Prognosis in Clear Cell Renal Cell Carcinoma
Source: Front Oncol. 2021 Jun 3;11:692535. doi: 10.3389/fonc.2021.692535 (PMC8209488; doi:10.3389/fonc.2021.692535)
Supplement: Supplementary file 4 [file Table_4.xlsx]

## Sheet: Sheet1
The metastasis-related lncRNAs
AC107021.2
AC007406.2
AC120498.10
AL137186.2
MIR100HG
LINC00526
MHENCR
AC006504.8
DOCK9-DT
AC092535.4
PCAT6
CYTOR
SNHG9
BX322234.1
NUP50-DT
AL355803.1
AC108673.3
LINC00662
AP000844.2
AC010136.1
WDFY3-AS2
AC083799.1
AC109826.1
AC022034.1
H19
ADORA2A-AS1
LINC00623
AC092718.4
LINC00460
AC073335.2
AL590094.1
NKILA
AL365203.2
AC100814.1
AC080013.6
SNHG11
AC083967.1
AC068792.1
LINC01943
LINC01637
AC132872.3
NR2F1-AS1
AC006504.5
HID1-AS1
AP001453.2
AC061961.1
AC103706.1
LINC00857
AC124854.1
LINC01671
AC008610.1
AC010969.2
LOXL1-AS1
AC124798.1
MBNL1-AS1
TP53TG1
AC008555.1
LINC01138
LINC01508
AC156455.1
AC011352.3
AC078778.1
AC110995.1
LINC01801
AC018904.1
GS1-124K5.4
AL035461.2
AC018645.2
AP003469.4
AC020910.4
LINC01127
AP001189.1
EMX2OS
LINC01481
AC015922.2
AC099850.3
BAIAP2-DT
BX470102.1
AL451165.2
LINC01426
AP000254.1
AC093278.2
AC103702.2
AP003352.1
MAFG-DT
MINCR
AC010719.1
AC104211.1
AC022306.3
AC068870.2
AC254633.1
AC027601.2
AC125807.2
CTBP1-DT
AL355472.1
AC005261.3
AC005785.1
AL390719.2
AP000439.2
AC005840.4
AC098484.1
AP000695.1
AP001189.3
MIAT
AC009005.1
AF064858.2
TGFB2-AS1
AL590999.1
AC073896.4
AC073611.1
AC010503.4
AC096921.2
PVT1
LINC01554
AC108062.1
LIFR-AS1
AC023043.1
PANTR1
LINC01871
LINC02015
SNHG15
AC008915.2
AP003119.3
AC007743.1
LHFPL3-AS2
LINC02166
AL355338.1
AC009812.4
ALDH1L1-AS2
AC129507.2
AP001542.3
AGAP2-AS1
AC129507.3
AC004264.1
AC009065.8
AC015819.1
CNNM3-DT
U91328.1
AC018695.6
DNM3OS
AC011374.2
AC027644.3
HSPC324
AC055822.1
AP001160.1
AC002070.1
CFAP58-DT
AC084036.1
AC135178.5
AC046143.1
AC011352.1
AL359091.5
AP000695.2
AC120053.1
AC105446.1
LINC01638
AL162424.1
AL133355.1
AC084033.3
AL136084.3
AC020916.1
MEG3
AC121338.2
LINC01679
SNHG6
AC018521.6
LINC01507
AC063948.1
AL031775.1
LINC01569
LINC01358
AL035071.1
AC245884.8
AL122035.1
AC015819.2
AC016773.1
EPB41L4A-DT
AC026401.3
LINC01614
LNCSRLR
AP000240.1
AC018647.2
AC025171.4
AL358472.3
LINC01738
LINC01615
AP001160.3
LINC00997
AC018730.2
LINC00924
LINC01503
ADAMTS9-AS1
