# Supplementary material for: A Metastasis-Related lncRNA Signature Correlates With the Prognosis in Clear Cell Renal Cell Carcinoma
Source: Front Oncol. 2021 Jun 3;11:692535. doi: 10.3389/fonc.2021.692535 (PMC8209488; doi:10.3389/fonc.2021.692535)
Supplement: Supplementary file 5 [file Table_5.xlsx]

## Sheet: Sheet1
47 metastasis-associated lncRNAs identified by univariate Cox analysis
gene	KM	B	SE	HR	HR.95L	HR.95H	pvalue
MHENCR	0.00675016	0.0705111	0.0190844	1.07306	1.03366	1.11395	0.000220143
DOCK9-DT	0.0050533	-0.78095	0.235802	0.457971	0.288485	0.72703	0.000926668
NUP50-DT	0.00691669	0.290223	0.0778334	1.33673	1.1476	1.55702	0.000192413
AC108673.3	0.00185803	0.0858989	0.0314005	1.0897	1.02465	1.15887	0.00622693
AC109826.1	0.00177157	0.72441	0.167047	2.06351	1.48736	2.86285	1.44726e-05
LINC00623	0.00388805	0.41903	0.0941172	1.52049	1.26436	1.8285	8.49873e-06
AC092718.4	0.00276245	0.075541	0.0200378	1.07847	1.03693	1.12167	0.000163295
LINC00460	0.000162802	0.109546	0.0207461	1.11577	1.07131	1.16208	1.28951e-07
AL590094.1	1.3274e-06	0.442387	0.10705	1.55642	1.26184	1.91976	3.58809e-05
AC080013.6	0.00250176	0.25097	0.0904217	1.28527	1.07653	1.53448	0.0055109
LINC01943	0.00246401	0.558397	0.117314	1.74787	1.38884	2.19972	1.93733e-06
AC061961.1	0.000751008	-0.255823	0.0813236	0.774279	0.660199	0.908072	0.00165668
AC103706.1	0.00956875	0.693773	0.109416	2.00125	1.61498	2.47992	2.28745e-10
AC124854.1	0.00159427	-0.0639426	0.0237402	0.938059	0.895411	0.982738	0.00707197
LINC01671	0.000648946	-0.043193	0.0122198	0.957726	0.935061	0.980941	0.000408274
AC008610.1	0.00433345	0.115008	0.0373331	1.12188	1.04272	1.20705	0.00206588
LOXL1-AS1	0.00554064	0.290303	0.0965639	1.33683	1.10632	1.61537	0.00264419
LINC01138	0.00870435	0.406369	0.0996342	1.50136	1.23502	1.82513	4.53052e-05
AC156455.1	0.000960122	0.140723	0.0346277	1.15111	1.07557	1.23194	4.826e-05
AC078778.1	8.71351e-05	0.497908	0.108961	1.64528	1.32889	2.03698	4.88698e-06
LINC01801	0.00170584	-0.762753	0.27074	0.466381	0.274338	0.792857	0.00484307
AC018904.1	0.00265819	0.16968	0.0536121	1.18493	1.06673	1.31621	0.00155108
AC020910.4	0.00139448	0.232925	0.0800177	1.26229	1.07906	1.47662	0.0036037
EMX2OS	1.97869e-05	-0.101632	0.021189	0.903362	0.866614	0.941668	1.61507e-06
LINC01481	0.00014472	0.518948	0.167338	1.68026	1.21043	2.33246	0.00192734
AC093278.2	0.00305251	-0.200765	0.0426967	0.818104	0.752428	0.889513	2.5746e-06
AP003352.1	9.93634e-05	0.210858	0.074283	1.23474	1.06744	1.42825	0.00453147
MINCR	0.000357502	0.271066	0.0734938	1.31136	1.13544	1.51454	0.000225769
AC010719.1	0.00874476	0.262067	0.0855141	1.29961	1.09907	1.53675	0.00217956
AC005261.3	0.00446123	0.193242	0.0560658	1.21318	1.08693	1.35409	0.000567483
AC005785.1	0.000420612	0.755645	0.16584	2.12898	1.53819	2.9467	5.20169e-06
AC098484.1	0.000793002	-0.60918	0.158278	0.543796	0.398758	0.741589	0.000118701
AC073611.1	0.000426919	0.147911	0.0479908	1.15941	1.05533	1.27376	0.00205562
AC023043.1	2.56949e-06	0.190694	0.0386045	1.21009	1.12191	1.3052	7.82491e-07
AC007743.1	0.000735902	-0.724479	0.20118	0.484577	0.326676	0.718799	0.000316821
AC011374.2	0.00971113	0.346592	0.0855139	1.41424	1.19601	1.67229	5.05556e-05
AC002070.1	0.000459407	-0.475035	0.129783	0.621864	0.482196	0.801986	0.000252003
AC084036.1	0.00253951	0.0846403	0.023726	1.08833	1.03887	1.14013	0.000360524
AC105446.1	6.03386e-05	0.156514	0.0329902	1.16943	1.09621	1.24754	2.0927e-06
AC084033.3	0.00130751	0.122302	0.0281987	1.1301	1.06933	1.19431	1.44345e-05
AC121338.2	7.87902e-06	-1.1104	0.270754	0.329427	0.193773	0.560049	4.11121e-05
LINC01507	0.000348021	-0.246972	0.0654513	0.781163	0.687115	0.888084	0.00016106
AC063948.1	0.00630248	0.721063	0.140459	2.05662	1.56169	2.7084	2.84205e-07
AC016773.1	0.00128326	0.625229	0.100147	1.86867	1.53564	2.27394	4.29009e-10
EPB41L4A-DT	0.0036335	-0.523208	0.126611	0.592616	0.462383	0.75953	3.58993e-05
AC026401.3	5.61089e-05	0.202068	0.0312324	1.22393	1.15126	1.30119	9.81111e-11
AP000240.1	0.000996775	0.400485	0.0939308	1.49255	1.24158	1.79425	2.01141e-05
